# Supplementary material for: Design, Synthesis, and Evaluation of Lung-Retentive Prodrugs for Extending the Lung Tissue Retention of Inhaled Drugs
Source: J Med Chem. 2022 Jul 7;65(14):9802–18. doi: 10.1021/acs.jmedchem.2c00416 (PMC9340777; doi:10.1021/acs.jmedchem.2c00416)
Supplement: Supplementary file 1 — jm2c00416_si_001.csv [file jm2c00416_si_001.csv]

Compound Number paper	Smiles
1	OC(C(OC1CCNCC1)=O)(C2=CC=CC=C2)C3=CC=CC=C3
2	O=C(N1CCC(OC(C(C2=CC=CC=C2)(O)C3=CC=CC=C3)=O)CC1)OC(Cl)C
3	OC(C(OC1CCN(C(OC(OC(CN)=O)C)=O)CC1)=O)(C2=CC=CC=C2)C3=CC=CC=C3
4	OC(C(OC1CCN(C(OC(OC(CCN)=O)C)=O)CC1)=O)(C2=CC=CC=C2)C3=CC=CC=C3
5	OC(C(OC1CCN(C(OC(OC(CCCN)=O)C)=O)CC1)=O)(C2=CC=CC=C2)C3=CC=CC=C3
6	OC(C(OC1CCN(C(OC(OC(CCCCN)=O)C)=O)CC1)=O)(C2=CC=CC=C2)C3=CC=CC=C3
7	OC(C(OC1CCN(C(OC(OC(CNC)=O)C)=O)CC1)=O)(C2=CC=CC=C2)C3=CC=CC=C3
8	OC(C(OC1CCN(C(OC(OC(CN(C)C)=O)C)=O)CC1)=O)(C2=CC=CC=C2)C3=CC=CC=C3
9	OC(C(OC1CCN(C(OC(OC([C@H]2NCCC2)=O)C)=O)CC1)=O)(C3=CC=CC=C3)C4=CC=CC=C4
10	OC(C(OC1CCN(C(OC(OC([C@H](C)N)=O)C)=O)CC1)=O)(C2=CC=CC=C2)C3=CC=CC=C3
11	OC(C(OC1CCN(C(OC(OC(C(C)(C)N)=O)C)=O)CC1)=O)(C2=CC=CC=C2)C3=CC=CC=C3
12	OC(C(OC1CCN(C(OC(OC([C@H](CC)N)=O)C)=O)CC1)=O)(C2=CC=CC=C2)C3=CC=CC=C3
13	OC(C(OC1CCN(C(OC(OC([C@H](CC(C)C)N)=O)C)=O)CC1)=O)(C2=CC=CC=C2)C3=CC=CC=C3
14	OC(C(OC1CCN(C(OC(OC([C@H](C(C)C)N)=O)C)=O)CC1)=O)(C2=CC=CC=C2)C3=CC=CC=C3
15	OC(C(OC1CCN(C(OC(OC([C@H](C(C)(C)C)N)=O)C)=O)CC1)=O)(C2=CC=CC=C2)C3=CC=CC=C3
16	OC(C(OC1CCN(C(OC(OC([C@H]([C@@H](C)CC)N)=O)C)=O)CC1)=O)(C2=CC=CC=C2)C3=CC=CC=C3
17	OC(C(OC1CCN(C(OC(OC([C@H](N)CCCCN)=O)C)=O)CC1)=O)(C2=CC=CC=C2)C3=CC=CC=C3
18	OC(C(OC1CCN(C(OC(C)OC([C@@H](C(C)(C)C)N)=O)=O)CC1)=O)(C2=CC=CC=C2)C3=CC=CC=C3
19	O=C(N1CCC(OC(C(C2=CC=CC=C2)(O)C3=CC=CC=C3)=O)CC1)OC(OC([C@@H](C(C)C)N)=O)C
20	OC(C(OC1CCN(C(OC(OC(C[C@@H](N)CCCCN)=O)C)=O)CC1)=O)(C2=CC=CC=C2)C3=CC=CC=C3
21	OC(C(OC1CCN(C(OC(OC(CCNC([C@H](CCCCN)N)=O)=O)C)=O)CC1)=O)(C2=CC=CC=C2)C3=CC=CC=C3
22	OC(C(OC1CCN(C(OC(OC([C@H](C(C)(C)C)NC([C@H](CCCCN)N)=O)=O)C)=O)CC1)=O)(C2=CC=CC=C2)C3=CC=CC=C3
23	OC(C(OC1CCN(C(OC(OC([C@@H](C(C)(C)C)NC([C@H](CCCCN)N)=O)=O)C)=O)CC1)=O)(C2=CC=CC=C2)C3=CC=CC=C3
24	OC(C(OC1CCN(C(OC(OC(C([C@@H](C)CC)NC([C@H](CCCCN)N)=O)=O)C)=O)CC1)=O)(C2=CC=CC=C2)C3=CC=CC=C3
25	OC(C(OC1CCN(C(OC(OC([C@H](C(C)C)NC([C@H](CCCCN)N)=O)=O)C)=O)CC1)=O)(C2=CC=CC=C2)C3=CC=CC=C3
26	OC(C(OC1CCN(C(OC(OC([C@@H](C(C)C)NC([C@H](CCCCN)N)=O)=O)C)=O)CC1)=O)(C2=CC=CC=C2)C3=CC=CC=C3
27	OC(C(OC1CCN(C(OC(OC([C@H](CCCCN)NC([C@H]([C@@H](C)CC)N)=O)=O)C)=O)CC1)=O)(C2=CC=CC=C2)C3=CC=CC=C3
28	OC(C(OC1CCN(C(OC(OC([C@H](CCCCN)NC(CCN)=O)=O)C)=O)CC1)=O)(C2=CC=CC=C2)C3=CC=CC=C3
